# Supplementary material for: Structures of lipoprotein signal peptidase II from Staphylococcus aureus complexed with antibiotics globomycin and myxovirescin
Source: Nat Commun. 2020 Jan 9;11:140. doi: 10.1038/s41467-019-13724-y (PMC6952399; doi:10.1038/s41467-019-13724-y)
Supplement: Supplementary file 3 — Source Data [file 41467_2019_13724_MOESM3_ESM.xlsx]

## Sheet: Figure 2
Figure 2
		Survival of the S. aureus lspA mutant in human blood and plasma
	Human blood		LAC	LAC lspA	LAC lspA (pALC2073)	LAC lspA (pALC2073::lspA)
			89.8396	35.8974	32.5781	95.1219
			88.0795	30.6962	24.1615	90.7104
			98.4791	48.5577	30.2326	99.4536
			100	55.9748	59.4805	111.364
			100	36.9668	55.6977	96.4286
	Plasma
			LAC	LAC lspA	LAC lspA (pALC2073)	LAC lspA (pALC2073::lspA)
			209.314	201.482	199.115	208
			183.732	200	200	224.138
			197.059	205.229	180.425	182.632
			200	195	195	219.58

## Sheet: Table 1
Table 1
	Data used to determine relative activities
			LspMrs WT and mutants - Replicate 1									LspMrs WT and mutants - Replicate 2								LspMrs WT and LspPae WT
			Gel #1				Gel #2					Gel #1				Gel #2
			LspMrs Construct	ICP signal	Relative activity (%)		LspMrs Construct	ICP signal	Relative activity (%)			LspMrs Construct	ICP signal	Relative activity (%)		LspMrs Construct	ICP signal	Relative activity (%)			LspMrs	LspPae
			WT	7379.57	100		WT	8086.57	100			WT	5162.67	100		WT	5733.91	100
			No LspA	0	0		R110A	0	0			No LspA	0	0		N106Q	3279.73	57.1988		Replicate 1	22.26	29.13
			N52A	292.335	3.96141		R110K	3758.96	46.484			T140W	7703.74	149.22		N106A	754.962	13.1666		Replicate 2	22.04	30.74
			N52Q	4900.84	66.4109		D118N	0	0			T140A	7049.96	136.556		N52Q	4323.12	75.3956		Replicate 3	22.91	29.72
			G54A	8494.98	115.115		N133A	48.82	0.603717			T140C	6282.13	121.684		N52A	633.379	11.0462		Average	22.4033	29.8633
			G54P	0	0		N133Q	133.314	1.64859			T140S	6243.07	120.927		G54A	6320.73	110.234		Relative activities	100	133.299
			W57A	8151.86	110.465		D136N	0	0			R110A	0	0		G54P	0	0
			W57H	8262.28	111.961		T140A	10303.1	127.409			R110K	2776.88	53.7878		N133Q	267.326	4.66219
			N106A	478.506	6.4842		T140C	9524.76	117.785			D136N	0	0		N133A	275.557	4.80574
			N106Q	3096.77	41.9641		T140S	9809.47	121.306			D118N	0	0		W57H	6517.67	113.669
			D109N	8522.15	115.483		T140W	10936.3	135.241			D109N	6576.11	127.378		W57A	6498.29	113.331
			Construct	Relative activity (%)
				replicate 1	replicate 2	Average
			LspPae WT			133.3
			LspMrs WT	100	100	100
			N52A	3.96141	11.0462	7.5038
			N52Q	66.4109	75.3956	70.9033
			G54A	115.115	110.234	112.675
			G54P	0	0	0
			R110A	0	0	0
			R110K	46.484	53.7878	50.1359
			D118N	0	0	0
			N133A	0.603717	4.80574	2.70473
			N133Q	1.64859	4.66219	3.15539
			D136N	0	0	0
	Data for IC50 determination by gel-shift based assay
			LspMrs WT + globomycin									LspMrs WT + myxovirescin
				Replicate 1		Replicate 2							Replicate 1		Replicate 2
			Log[Globomycin](M)	Raw data	Normalized activity	Raw data	Normalized activity					Log[Myxovirescin](M)	Raw data	Normalized activity	Raw data	Normalized activity
				34.3	100	40.75	100						18.56	100	21.52	100
			-4	36.53	106.501	41.77	102.503					-4.30103	17.01	91.6487	20.53	95.3996
			-3	34.48	100.525	39	95.7055					-3.30103	16.72	90.0862	19.75	91.7751
			-2	32.43	94.5481	38.4	94.2331					-2.30103	16.23	87.4461	18.44	85.6877
			-1	33.85	98.688	36.07	88.5153					-1.30103	13.87	74.7306	16.39	76.1617
			0	34.29	99.9708	37.73	92.589					-0.30103	3.49	18.8039	5.92	27.5093
			1	35.57	103.703	38.05	93.3742					0.69897	0.45	2.42457	0.9	4.18216
			2	20.84	60.758	25.65	62.9448					1.69897	0.45	2.42457	2.33	10.8271
			3	4.14	12.07	9.03	22.1595					2.69897	0.64	3.44828	3.17	14.7305
			LspPae WT + globomycin									LspPae WT + myxovirescin
				Replicate 1		Replicate 2							Replicate 1		Replicate 2
			Log[Globomycin](M)	Raw data	Normalized activity	Raw data	Normalized activity					Log[Myxovirescin](M)	Raw data	Normalized activity	Raw data	Normalized activity
				36.27	100	31.13	100						27.16	100	36.11	100
			-4	34.09	93.9895	29.15	93.6396					-4.30103	25.99	95.6922	36.94	102.299
			-3	34.18	94.2377	28.67	92.0977					-3.30103	25.5	93.8881	36.91	102.215
			-2	33.67	92.8315	27.89	89.592					-2.30103	24.68	90.8689	35.76	99.0307
			-1	32.67	90.0744	22.44	72.0848					-1.30103	19.2	70.6922	36.1	99.9723
			0	16.27	44.858	11.11	35.689					-0.30103	17.26	63.5493	29.19	80.8363
			1	4.95	13.6476	1.43	4.59364					0.69897	1.67	6.14875	6.09	16.8651
			2	4.15	11.442	0.66	2.12014					1.69897	0.75	2.76141	1.99	5.51094
			3	3.71	10.2288	0.51	1.63829					2.69897	0.73	2.68778	2.29	6.34173
			N52A + globomycin
				Replicate 1		Replicate 2
			Log[Globomycin](M)	Raw data	Normalized activity	Raw data	Normalized activity
				5.15	100	4.69	100
			-2	6.16	119.612	4.67	99.5736
			-1	4.76	92.4272	4.53	96.5885
			0	3.71	72.0388	2.88	61.4072
			1	1.77	34.3689	1.46	31.1301
			1.51	0.75	14.5631	1.82	38.806
			2	0.37	7.18447	0.31	6.60981
			2.51	0.77	14.9515	0.74	15.7783
			3	0.76	14.7573	1.89	40.2985
			3.51	0.4	7.76699	1.61	34.3284
			N52Q + globomycin									N52Q + myxovirescin
				Replicate 1		Replicate 2							Replicate 1		Replicate 2
			Log[Globomycin](M)	Raw data	Normalized activity	Raw data	Normalized activity					Log[Myxovirescin](M)	Raw data	Normalized activity	Raw data	Normalized activity
				19.96	100	19.07	100						26.58	100	26.7	100
			-2	19.18	96.0922	18.91	99.161					-4.30103	26.54	99.8495	25.53	95.618
			-1	19.01	95.2405	16.88	88.516					-3.30103	24.37	91.6855	23.78	89.0637
			0	13.57	67.986	13.87	72.732					-2.30103	24.18	90.9707	22.11	82.809
			1	3.91	19.5892	3.45	18.0912					-1.30103	22.47	84.5372	19.82	74.2322
			1.51	1.55	7.76553	2.23	11.6938					-0.30103	8.67	32.6185	11.76	44.0449
			2	0.87	4.35872	0.37	1.94022					0.69897	1.65	6.20767	2.07	7.75281
			2.51	0.6	3.00601	0.13	0.681699					1.69897	0.91	3.42363	2.3	8.61423
			3	0.8	4.00802	0.22	1.15364					2.69897	1.94	7.29872	1.7	6.36704
			3.51	0.36	1.80361	0.45	2.35973
			G54A + globomycin									G54A + myxovirescin
				Replicate 1		Replicate 2							Replicate 1		Replicate 2
			Log[Globomycin](M)	Raw data	Normalized activity	Raw data	Normalized activity					Log[Myxovirescin](M)	Raw data	Normalized activity	Raw data	Normalized activity
				20.37	100	17.43	100						22.5	100	26.42	100
			-2	19.47	95.5817	17.52	100.516					-4	24.63	109.467	28.4	107.494
			-1	16.08	78.9396	16.01	91.8531					-3	25.88	115.022	30.51	115.481
			0	13.36	65.5866	12.8	73.4366					-2	23.32	103.644	26.2	99.1673
			1	2.54	12.4693	2.95	16.9248					-1	24.24	107.733	26.15	98.978
			1.51	2.19	10.7511	2.58	14.8021					-0.48	19.07	84.7556	23.68	89.6291
			2	1.45	7.11831	1.79	10.2697					0	3.88	17.2444	4.94	18.698
			2.51	1.46	7.1674	2.14	12.2777					0.52	1.22	5.42222	1.19	4.50416
			3	1.32	6.48012	2.34	13.4251					1	0.33	1.46667	0.75	2.83876
			3.51	4.39	21.5513	0.87	4.99139					2	0.46	2.04444	1.55	5.86677
			R110K + globomycin									R110K + myxovirescin
				Replicate 1		Replicate 2							Replicate 1		Replicate 2
			Log[Globomycin](M)	Raw data	Normalized activity	Raw data	Normalized activity					Log[Myxovirescin](M)	Raw data	Normalized activity	Raw data	Normalized activity
				15.62	100	12.4	100						4.6	100	4.48	100
			-2	15.84	101.408	11.17	90.0806					-4	4.12	89.5652	3.85	85.9375
			-1	14.51	92.8937	10.12	81.6129					-3	3.38	73.4783	2.9	64.7321
			0	9.78	62.612	7.16	57.7419					-2	3.69	80.2174	3.34	74.5536
			1	4.98	31.8822	2.63	21.2097					-1	3.33	72.3913	2.92	65.1786
			1.51	2.22	14.2125	1.36	10.9677					-0.48	2.6	56.5217	2.18	48.6607
			2	2.22	14.2125	1.02	8.22581					0	0.283	6.15217	0.27	6.02679
			2.51	1.69	10.8195	1.07	8.62903					0.52	0.46	10	0.21	4.6875
			3	2.02	12.9321	0.69	5.56452					1	0.07	1.52174	0.14	3.125
			3.51	0.91	5.82586	0.38	3.06452					2	0.11	2.3913	0.096	2.14286

## Sheet: Supplementary Figure 1a
Supplementary Figure 1a
	Growth curve of Lac v Lac LspA
	OD 600nm
Time (hr)	Lac WT #1	Lac WT #2	Lac lspA mutant#1	Lac LspA mutant #2
0	0.032	0.04	0.044	0.053
0.5	0.05	0.058	0.049	0.062
1	0.085	0.092	0.08	0.079
1.5	0.168	0.179	0.128	0.115
2	0.376	0.415	0.276	0.311
2.5	0.676	0.721	0.552	0.524
3	1.35	1.4	1.11	1.1
3.5	1.95	1.81	1.69	1.54
4	2.77	2.8	2.49	2.44
4.5	3.7	3.87	2.85	3.44
5	4.48	4.76	4.34	3.89
5.5	5.24	5.06	5.31	4.94
6	5.17	5.5	5.07	5
6.6	5.55	5.27	5.17	5.29
7	5.65	5.52	5.62	5.54
7.5	5.9	5.95	6.01	5.87
24	8.74	7.64	8.22	7.64

## Sheet: Supplementary Figure 4
Supplementary Figure 4a
		LspMrs + globomycin
Supplementary Figure 4b
		LspMrs + myxovirescin
Supplementary Figure 4c
		LspPae + globomycin
Supplementary Figure 4d
		LspPae + myxovirescin
Supplementary Figure 4e
			LspMrs WT + globomycin
				Replicate 1
			Log[Globomycin](µM)	Raw data	Normalized activity (%)
				34.3	100
			-4	36.53	106.501
			-3	34.48	100.525
			-2	32.43	94.5481
			-1	33.85	98.688
			0	34.29	99.9708
			1	35.57	103.703
			2	20.84	60.758
			3	4.14	12.07
Supplementary Figure 4f
			LspMrs WT + myxovirescin
				Replicate 1
			Log[Myxovirescin](µM)	Raw data	Normalized activity (%)
				18.56	100
			-4.30103	17.01	91.6487
			-3.30103	16.72	90.0862
			-2.30103	16.23	87.4461
			-1.30103	13.87	74.7306
			-0.30103	3.49	18.8039
			0.69897	0.45	2.42457
			1.69897	0.45	2.42457
			2.69897	0.64	3.44828
Supplementary Figure 4g
			LspPae WT + globomycin
				Replicate 1
			Log[Globomycin](µM)	Raw data	Normalized activity (%)
				36.27	100
			-4	34.09	93.9895
			-3	34.18	94.2377
			-2	33.67	92.8315
			-1	32.67	90.0744
			0	16.27	44.858
			1	4.95	13.6476
			2	4.15	11.442
			3	3.71	10.2288
Supplementary Figure 4h
			LspPae WT + myxovirescin
				Replicate 2
			Log[Myxovirescin](µM)	Raw data	Normalized activity
				36.11	100
			-4.30103	36.94	102.299
			-3.30103	36.91	102.215
			-2.30103	35.76	99.0307
			-1.30103	36.1	99.9723
			-0.30103	29.19	80.8363
			0.69897	6.09	16.8651
			1.69897	1.99	5.51094
			2.69897	2.29	6.34173

## Sheet: Supplementary Figure 5
										Supplementary Figure 5
		Substrate (µM)	LspMrs specific activity										Source data for LspMrs substrate saturation analysis
		0	0	0	2										Rates (RFU/min)
		10	0.41	0.11	2									[Substrate](µM)	Replicate 1	Replicate 2	Average	Std Dev
		20	0.65	0.04	2									0	0	0	0	0
		30	0.94	0.01	2									10	0.2385	0.3517	0.2951	0.0800445
		40	1.24	0.01	2									20	0.4445	0.4894	0.46695	0.0317491
		80	1.62	0.01	2									30	0.6842	0.6731	0.67865	0.00784889
		100	1.57	0.18	2									40	0.9027	0.896	0.89935	0.00473762
														80	1.1771	1.1685	1.1728	0.00608112
														100	1.0431	1.2298	1.13645	0.132017
													Source data for LspPae substrate saturation analysis
															Rates (RFU/min)
														[Substrate](µM)	Replicate 1	Replicate 2	Average	Std Dev
														2.5	4.6395	4.8052	4.72235	0.117168
														5	8.0889	8.8776	8.48325	0.557695
														7.5	11.574	12.021	11.7975	0.316077
														10	14.084	15.149	14.6165	0.753069
														20	20.37	22.345	21.3575	1.39654
														30	23.534	24.508	24.021	0.688722
														40	23.582	24.602	24.092	0.721249
														60	21.159	22.94	22.0495	1.25936

## Sheet: Supplementary Figure 6a and b
Supplementary Figure 6a
		LspA inhibition by globomycin
		Time (min)	Fluorescence (RFU)
			FRET substrate	FRET substrate + LspA	FRET substrate + LspA + Globomycin
		0	125.751	126.74	126.59
		0.5	121.279	120.163	118.116
		1	116.937	118.572	116.208
		1.5	114.269	115.988	118.409
		2	115.811	114.171	115.69
		2.5	113.051	113.258	115.827
		3	112.475	114.519	113.873
		3.5	112.576	112.565	114.847
		4	111.818	114.623	113.045
		4.5	111.86	112.516	115.217
		5	110.006	111.801	111.372
		5.5	112.932	112.465	113.129
		6	111.103	112.023	114.428
		6.5	111.129	110.335	112.109
		7	108.922	111.286	111.523
		7.5	109.153	110.894	112.795
		8	110.37	111.17	112.654
		8.5	110.485	110.588	110.852
		9	110.14	110.791	112.487
		9.5	109.615	110.596	112.895
		10	112.4	109.756	112.045
		10.5	109.267	110.541	110.308
		11	110.343	109.993	111.488
		addition of enzyme
		12	123.733	127.77	131.168
		12.5	121.492	136.155	139.428
		13	122.928	141.527	146.241
		13.5	123.222	154.174	158.615
		14	123.641	165.432	165.818
		14.5	120.479	173.601	178.882
		15	122.134	186.531	187.526
		15.5	124.211	198.823	194.688
		16	122.521	208.882	209.761
		16.5	121.007	221.376	219.757
		17	119.484	234.275	233.105
		17.5	121.742	244.709	243.76
		18	121.714	251.476	258.945
		18.5	119.827	271.641	271.798
		19	121.079	276.446	283.931
		19.5	120.288	292.14	294.692
		20	118.889	300.164	303.201
		20.5	120.393	314.774	325.782
		21	123.594	325.063	334.166
		21.5	122.967	343.261	348.48
		22	120.832	350.113	356.996
		22.5	122.326	363.668	372.441
		23	119.967	372.448	383.102
		23.5	124.007	390.772	395.934
		24	125.32	398.857	410.123
		addition of globomycin
		26.5	127.852	482.227	472.821
		27	127.547	486.629	466.895
		27.5	126.829	484.488	470.521
		28	123.985	488.994	460.426
		28.5	122.581	502.351	463.196
		29	124.346	509.113	462.392
		29.5	125.117	515.186	469.501
		30	122.275	528.133	460.374
		30.5	124.408	539.283	459.928
		31	125.659	546.558	456.673
		31.5	124.055	555.811	461.288
		32	124.096	562.696	457.637
		32.5	123.999	571.844	459.756
		33	123.752	583.143	461.04
		33.5	119.808	595.051	455.548
		34	124.037	601.273	459.251
		34.5	123.347	625.385	461.912
		35	126.068	625.296	462.029
		35.5	124.82	632.141	459.871
		36	125.38	638.564	456.705
		36.5	124.62	649.595	457.128
		37	124.25	668.033	457.399
		37.5	126.126	679.256	460.693
		38	123.148	679.974	454.401
		38.5	121.55	695.064	457.43
		39	123.462	695.201	456.06
		39.5	123.332	709.385	454.659
		40	121.997	716.817	457.707
		40.5	122.403	726.238	450.482
		41	123.775	736.752	454.135
		41.5	121.406	740.52	449.262
		42	124.285	749.358	454.556
		42.5	124.533	763.288	450.049
		43	124.785	768.18	449.698
		43.5	122.917	786.276	456.047
		44	122.444	786.834	454.046
		44.5	121.755	793.37	452.003
		45	122.983	800.668	447.269
		45.5	123.59	814.382	454.25
		46	121.79	834.166	454.835
		46.5	124.776	831.814	452.245
		47	124.6	846.566	453.938
		47.5	123.811	846.681	452.432
		48	122.742	867.417	453.748
		48.5	120.507	864.023	446.264
		49	122.814	872.213	454.134
		49.5	122.874	888.873	458.3
		50	123.49	890.181	453.74
		50.5	124.441	905.703	458.019
		51	121.182	903.681	452.119
Supplementary Figure 6b
		LspA inhibition by myxovirescin
		Time (min)	Fluorescence (RFU)
			FRET substrate	FRET substrate + LspA	FRET substrate + LspA + Myxovirescin
		0	127.712	126.722	130.097
		0.5	122.607	122.97	121.447
		1	120.738	121.136	125.672
		1.5	121.453	119.249	121.486
		2	113.64	120.799	118.396
		2.5	118.706	115.393	118.909
		3	120.459	116.663	118.558
		3.5	115.09	113.997	117.339
		4	117.581	117.835	118.056
		4.5	117.848	115.171	115.524
		5	115.167	117.181	118.651
		5.5	114.743	115.611	114.155
		6	117.932	116.998	118.19
		6.5	113.932	114.487	116.878
		7	115.723	118.663	116.48
		7.5	114.501	116.736	116.37
		8	113.759	115.776	116.59
		8.5	113.687	114.198	115.774
		9	117.294	113.948	116.962
		9.5	115.692	117.085	116.913
		10	115.401	116.088	117.023
		10.5	115.714	112.468	115.466
		11	113.786	116.174	114.875
		addition of enzyme
		12.5	125.067	141.894	135.093
		13	125.845	152.669	144.502
		13.5	127.483	162.55	156.306
		14	126.249	177.663	169.376
		14.5	125.504	185.981	181.15
		15	125.566	198.887	191.078
		15.5	122.955	210.428	205.833
		16	128.526	228.287	217.2
		16.5	123.215	221.018	231.914
		17	128.379	236.11	244.154
		17.5	123.617	249.246	261.137
		18	125.965	262.744	275.669
		18.5	125.675	275.129	290.745
		19	125.261	292.369	302.25
		19.5	124.354	305.182	314.537
		20	124.857	317.706	323.738
		20.5	126.6	328.419	336.225
		21	127.653	343.65	351.794
		21.5	125.305	355.929	360.453
		22	124.899	370.252	371.156
		22.5	126.818	389.634	392.901
		23	123.902	401.932	403.534
		23.5	124.272	406.044	414.006
		24	126.675	425.048	425.329
		24.5	127.941	438.037	446.292
		addition of myxovirescin
		27	137.298	534.118	524.203
		27.5	131.904	540.012	527.644
		28	130.091	551.239	525.326
		28.5	130.792	556.182	532.036
		29	128.948	563.815	530.446
		29.5	129.73	576.403	520.77
		30	128.582	588.784	525.266
		30.5	129.957	592.59	523.492
		31	131.173	606.992	522.555
		31.5	131.914	613.423	520.169
		32	131.516	631.934	526.741
		32.5	129.21	635.456	523.01
		33	131.484	645.854	519.722
		33.5	132.407	664.371	528.885
		34	128.965	671.173	517.843
		34.5	129.16	678.032	518.721
		35	132.259	692.318	516.893
		35.5	130.545	705.576	521.148
		36	130.842	708.772	519.865
		36.5	129.118	726.827	522.746
		37	131.492	730.06	519.603
		37.5	128.114	748.315	522.44
		38	128.703	755.751	518.255
		38.5	129.434	755.073	516.274
		39	127.367	765.899	516.879
		39.5	129.181	792.736	521.4
		40	129.954	801.74	509.974
		40.5	128.632	806.605	516.718
		41	128.6	813.6	513.52
		41.5	126.855	819.235	514.018
		42	125.997	844.69	520.839
		42.5	129.212	847.183	520.491
		43	127.413	855.874	514.424
		43.5	128.664	868.134	516.271
		44	126.676	874.548	509.335
		44.5	126.977	878.099	511.506
		45	127.217	891.469	512.926
		45.5	127.631	896.073	515.088
		46	126.974	918.156	509.497
		46.5	129.813	914.614	509.153
		47	127.68	921.182	505.807
		47.5	127.212	936.61	508.613
		48	126.696	942.683	508.252
		48.5	126.16	958.464	514.611
		49	128.287	972.66	508.852
		49.5	127.38	983.827	511.333
		50	130.041	985.097	507.505
		50.5	126.08	991.287	508.404
		51	126.337	997.022	511.832

## Sheet: Supplementary Figure 6c and d
Supplementary Figure 6c
				Replicate 1	Replicate 2
			LspPae concentration (nM)	IC50s for globomycin (nM)
			10	5.5	7.7
			20	10.6	17.6
			40	22.6	26.4
			60	27.8	39
			80	37.9	55.3
			100	52.6	61.3
Supplementary Figure 6d
				Replicate 1	Replicate 2
			LspPae concentration (nM)	IC50s for myxovirescin (nM)
			10	4.1	5
			20	13.5	21.2
			40	20.3	26.1
			60	24.5	34.1
			80	41.7	50.6
			100	49.2	55.8

## Sheet: Supplementary Figure 8
Supplementary Figure 8
	SDS-PAGE gels
	Quantification
		LspMrs				LspPae
		Time (min)	ICP signal on gel	ICP (µM)		Time (min)	ICP signal on gel	ICP (µM)
		0	0	0		0	0	0
		2	732.506	0.435973		2	1862.01	1.1106
		4	1311.06	0.780318		4	5018.03	2.99302
		6	1770.31	1.05365		6	7220.69	4.3068
		8	2450.13	1.45827		8	8436.23	5.03181
		10	3453.43	2.05541		10	9393.05	5.60251
		15	5204.08	3.09737		15	9990.71	5.95899
		20	6368.62	3.79047		20	11567.9	6.89969
		30	8739.1	5.20134		30	12145.7	7.24431
		45	11208.2	6.67088		45	12573.1	7.49924
		60	12293.5	7.31684		60	12585.9	7.50689

## Sheet: Supplementary Figure 18
Supplementary Figure 18
	Supplementary Figure 18a
				Replicate 1		Replicate 2
			[Globomycin] (M)	Rate (RFU/min)	Normalised rate (Vi/V0)	Rate (RFU/min)	Normalised rate (Vi/V0)
			0	46.91	1	47.92	1
			0.02	40.92	0.872309	41.48	0.865609
			0.05	29.48	0.628437	30.55	0.637521
			0.08	11.85	0.252611	12.14	0.253339
			0.1	3.38	0.0720529	3.6	0.0751252
			0.12	0.79	0.0168408	0.73	0.0152337
			0.15	0.76	0.0162012	0.38	0.00792988
			0.25	1	0.0213174	0.39	0.00813856
	Supplementary Figure 18b
				Replicate 1		Replicate 2
			[Myxovirescin] (μM)	Rate (RFU/min)	Normalised rate (Vi/V0)	Rate (RFU/min)	Normalised rate (Vi/V0)
			0	52.72	1	51.07	1
			0.02	45.52	0.863429	45.67	0.894263
			0.05	34.75	0.659143	35.11	0.687488
			0.08	23.01	0.436457	23.04	0.451145
			0.1	14.61	0.277124	14.62	0.286274
			0.12	5.18	0.0982549	5.08	0.0994713
			0.15	0.69	0.013088	1.52	0.0297631
			0.25	0.83	0.0157435	1.4	0.0274133
	Supplementary Figure 18c
		[Myxovirescin] (μM)		Replicate 1		Replicate 2
		Nominal conc.	Corrected conc.	Rate (RFU/min)	Normalised rate (Vi/V0)	Rate (RFU/min)	Normalised rate (Vi/V0)
		0	0	52.72	1	51.07	1
		0.02	0.01454	45.52	0.863429	45.67	0.894263
		0.05	0.03635	34.75	0.659143	35.11	0.687488
		0.08	0.05816	23.01	0.436457	23.04	0.451145
		0.1	0.0727	14.61	0.277124	14.62	0.286274
		0.12	0.08724	5.18	0.0982549	5.08	0.0994713
		0.15	0.10905	0.69	0.013088	1.52	0.0297631
		0.25	0.18175	0.83	0.0157435	1.4	0.0274133

## Sheet: Supplementary Figure 19a
Supplementary Figure 19a
			Replicate 1	Replicate 2
		Substrate (µM)	IC50s for myxovirescin
		5	9.755	12.34
		7.5	10.36	12.86
		10	11.13	14.37
		15	8.506	11.07
		20	9.136	13.9
		30	11.39	13.81
			Replicate 1	Replicate 2
		Substrate (µM)	IC50s for globomycin
		2.5	5.324	7.733
		5	6.433	11.12
		7.5	6.631	10.1
		10	7.183	9.583
		20	5.81	8.785
		30	5.732	9.788

[truncated: 1 more sheets: Supplementary Table 3]
